# Supplementary material for: Comparison of the Treatment Outcome of Piperacillin-Tazobactam versus Carbapenems for Patients with Bacteremia Caused by Extended-Spectrum β-Lactamase-Producing Escherichia coli in Areas with Low Frequency of Coproduction of OXA-1: a Preliminary Analysis
Source: Microbiol Spectr. 2022 Aug 2;10(4):e02206-22. doi: 10.1128/spectrum.02206-22 (PMC9430612; doi:10.1128/spectrum.02206-22)
Supplement: Supplemental file 2 — Table S1. Download spectrum.02206-22-s0002.xlsx, XLSX file, 0.02 MB [file spectrum.02206-22-s0002.xlsx]

## Sheet: Table S1
Table S1. Microbiological and molecular characteristics of ESBL-producing E. coli strains in this study.
Isolate name	Treatment group	Year of isolation	blaCTX-M	Other b-lactamase genes	Sequence type (ST)	Clade of ST131	fimH type	Minimum inhibitory concentrations (mg/mL)
								AMC	TZP	CMZ	CTB	IPM	MEM	GEN	AMK	CIP	SXT	FOF
FUJ00884	TZP	2012	blaCTX-M-27		131	1	30	8/4	4/4	16	8	≤1	≤0.12	≤4	≤16	>4	>4/76	≤16
FUJ00889	TZP	2013	blaCTX-M-27		131	1	30	4/2	2/4	2	4	≤1	≤0.12	≤4	≤16	>4	>4/76	≤16
FUJ00890	TZP	2013	blaCTX-M-27		131	1	30	4/2	2/4	≤1	2	≤1	≤0.12	≤4	≤16	>4	>4/76	≤16
FUJ00893	TZP	2014	blaCTX-M-14-likea	blaTEM-1B	131	Singleton	89	8/4	2/4	≤1	8	≤1	≤0.12	>16	≤16	≤0.25	>4/76	≤16
FUJ00896	TZP	2014	blaCTX-M-27		1448	NA	43	4/2	2/4	2	2	≤1	≤0.12	≤4	≤16	1	>4/76	≤16
FUJ00899	TZP	2016	blaCTX-M-15	blaOXA-1	131	3	30	16/8	4/4	≤1	8	≤1	≤0.12	16	≤16	>4	>4/76	≤16
FUJ00900	TZP	2016	blaCTX-M-15	blaOXA-1	131	3	30	16/8	16/4	4	>32	≤1	≤0.12	>16	64	>4	>4/76	≤16
FUJ00901	TZP	2016	blaCTX-M-27		131	1	30	8/4	8/4	8	32	≤1	≤0.12	≤4	≤16	>4	>4/76	≤16
FUJ00902	TZP	2016	blaCTX-M-27		131	1	30	8/4	2/4	2	32	≤1	≤0.12	≤4	≤16	>4	>4/76	32
FUJ00904	TZP	2017	blaCTX-M-27		131	1	30	4/2	2/4	2	32	≤1	≤0.12	≤4	≤16	>4	>4/76	≤16
FUJ00905	TZP	2017	blaCTX-M-27		131	1	30	8/4	8/4	64	32	≤1	≤0.12	≤4	≤16	>4	≤2/38	≤16
FUJ00907	TZP	2018	blaCTX-M-27		38	NA	UD	8/4	2/4	2	32	≤1	≤0.12	≤4	≤16	≤0.25	>4/76	≤16
FUJ00909	TZP	2018	blaCTX-M-14		1193	NA	64	8/4	2/4	≤1	32	≤1	≤0.12	>16	≤16	>4	>4/76	≤16
FUJ00910	TZP	2018	blaCTX-M-27		131	Singleton	41	4/2	2/4	≤1	32	≤1	≤0.12	≤4	32	>4	>4/76	≤16
FUJ00885	Carbapenem	2012	blaCTX-M-14	blaTEM-1B	38	NA	5	8/4	2/4	2	1	≤1	≤0.12	≤4	≤16	≤0.25	>4/76	≤16
FUJ00886	Carbapenem	2013	blaCTX-M-15		131	1	30	16/8	2/4	2	32	≤1	≤0.12	≤4	≤16	>4	>4/76	≤16
FUJ00887	Carbapenem	2013	blaCTX-M-8		58	NA	32	16/8	128/4	≤1	≤1	≤1	≤0.12	≤4	≤16	≤0.25	≤2/38	≤16
FUJ00888	Carbapenem	2013	blaCTX-M-27		131	2	30	8/4	2/4	≤1	16	≤1	≤0.12	≤4	≤16	>4	>4/76	≤16
FUJ00891	Carbapenem	2013	blaCTX-M-15	blaOXA-1, blaCMY-2	617	NA	UD	>32/16	128/4	64	>32	≤1	≤0.12	≤4	≤16	>4	>4/76	≤16
FUJ00892	Carbapenem	2013	blaCTX-M-27		131	Singleton	30	8/4	8/4	16	16	≤1	≤0.12	≤4	≤16	>4	≤2/38	≤16
FUJ00894	Carbapenem	2014	blaCTX-M-14		589	NA	135	8/4	2/4	≤1	≤1	≤1	≤0.12	≤4	≤16	≤0.25	>4/76	≤16
FUJ00895	Carbapenem	2014	blaCTX-M-14		38	NA	5	8/4	2/4	2	≤1	≤1	≤0.12	≤4	≤16	>4	≤2/38	≤16
FUJ00897	Carbapenem	2015	blaCTX-M-55	blaTEM-1B	2003	NA	65	8/4	4/4	16	16	≤1	≤0.12	>16	32	>4	>4/76	≤16
FUJ00898	Carbapenem	2016	blaCTX-M-14		131	Singleton	30	8/4	2/4	≤1	≤1	≤1	≤0.12	≤4	≤16	>4	≤2/38	≤16
FUJ00903	Carbapenem	2017	blaCTX-M-27		131	1	30	8/4	2/4	2	16	≤1	≤0.12	≤4	≤16	>4	>4/76	≤16
FUJ00906	Carbapenem	2017	blaCTX-M-27		131	1	30	4/2	2/4	4	>32	≤1	≤0.12	≤4	≤16	>4	>4/76	≤16
FUJ00908	Carbapenem	2018	blaCTX-M-55		1193	NA	64	8/4	32/4	2	>32	≤1	≤0.12	≤4	≤16	>4	>4/76	≤16
FUJ00911	Carbapenem	2018	blaCTX-M-15	blaOXA-1	131	3	30	16/8	8/4	4	>32	≤1	≤0.12	>16	≤16	>4	≤2/38	32
FUJ00912	Carbapenem	2018	blaCTX-M-27		131	1	30	4/2	2/4	≤1	8	≤1	≤0.12	≤4	≤16	>4	>4/76	≤16
FUJ00913	Carbapenem	2019	blaCTX-M-14		648	NA	UD	16/8	4/4	2	2	≤1	≤0.12	≤4	≤16	>4	≤2/38	≤16
FUJ00914	Carbapenem	2019	blaCTX-M-15		131	Singleton	30	8/4	4/4	2	>32	≤1	≤0.12	≤4	≤16	>4	≤2/38	32
FUJ00915	Carbapenem	2019	blaCTX-M-14, blaCTX-M-101	blaTEM-1B	131	Singleton	30	16/8	2/4	≤1	>32	≤1	≤0.12	>16	≤16	>4	>4/76	≤16
FUJ00916	Carbapenem	2019	blaCTX-M-27		131	1	30	8/4	2/4	2	16	≤1	≤0.12	≤4	≤16	>4	≤2/38	≤16
FUJ00917	Carbapenem	2019	blaCTX-M-27		131	1	30	8/4	4/4	4	32	≤1	≤0.12	≤4	≤16	>4	>4/76	≤16
FUJ00918	Carbapenem	2019	blaCTX-M-15		10	NA	41	8/4	8/4	4	>32	≤1	≤0.12	≤4	≤16	>4	>4/76	≤16
TZP, piperacillin/tazobactam; AMC, amoxicillin/clavulanic acid; CMZ, cefmetazole; CTB, ceftibuten; IPM, imipenem; MEM, meropenem; GEN, gentamicin; TOB, tobramycin; AMK, amikacin; CIP, ciprofloxacin; SXT, trimethoprim-sulfamethoxazole; FOF, fosfomycin
NA, not applicable; UD, undetermined
a Single nucleotide variant of blaCTX-M-14
