# Supplementary material for: Comparison of the Treatment Outcome of Piperacillin-Tazobactam versus Carbapenems for Patients with Bacteremia Caused by Extended-Spectrum β-Lactamase-Producing Escherichia coli in Areas with Low Frequency of Coproduction of OXA-1: a Preliminary Analysis
Source: Microbiol Spectr. 2022 Aug 2;10(4):e02206-22. doi: 10.1128/spectrum.02206-22 (PMC9430612; doi:10.1128/spectrum.02206-22)
Supplement: Supplemental file 3 — Table S2. Download spectrum.02206-22-s0003.xlsx, XLSX file, 0.01 MB [file spectrum.02206-22-s0003.xlsx]

## Sheet: distance
Table S2. SNPs difference of ST131 isolates
	FUJ00884	FUJ00886	FUJ00888	FUJ00889	FUJ00890	FUJ00892	FUJ00898	FUJ00899	FUJ00900	FUJ00901	FUJ00902	FUJ00903	FUJ00904	FUJ00905	FUJ00906	FUJ00911	FUJ00912	FUJ00914	FUJ00915	FUJ00916	FUJ00917	EC958	S100EC	S107EC	S108EC
FUJ00884 (clade 1)	0	91	189	56	64	169	378	548	544	61	70	65	68	69	64	541	52	479	358	50	77	582	182	47	47
FUJ00886 (clade 1)	91	0	190	91	99	204	377	513	509	96	105	100	103	104	99	506	87	480	357	87	112	543	183	82	82
FUJ00888 (clade 2)	189	190	0	189	197	302	389	560	556	194	203	198	201	202	197	553	185	576	369	185	210	645	23	180	180
FUJ00889 (clade 1)	56	91	189	0	54	159	378	548	544	51	60	55	58	59	54	541	42	479	358	52	67	582	182	41	37
FUJ00890 (clade 1)	64	99	197	54	0	167	386	556	552	59	68	63	66	67	62	549	50	487	366	60	75	590	190	49	45
FUJ00892	169	204	302	159	167	0	385	661	657	164	173	168	171	172	167	654	155	590	471	165	180	694	295	154	150
FUJ00898	378	377	389	378	386	385	0	629	625	383	392	387	390	391	386	622	374	767	141	374	399	682	382	369	369
FUJ00899 (clade 3)	548	513	560	548	556	661	629	0	70	553	562	557	560	561	556	67	544	905	609	544	569	870	553	539	539
FUJ00900 (clade 3)	544	509	556	544	552	657	625	70	0	549	558	553	556	557	552	63	540	901	605	540	565	866	549	535	535
FUJ00901 (clade 1)	61	96	194	51	59	164	383	553	549	0	11	6	9	64	5	546	45	484	363	57	72	587	187	46	42
FUJ00902 (clade 1)	70	105	203	60	68	173	392	562	558	11	0	15	12	73	14	555	54	493	372	66	81	596	196	55	51
FUJ00903 (clade 1)	65	100	198	55	63	168	387	557	553	6	15	0	13	68	9	550	49	488	367	61	76	591	191	50	46
FUJ00904 (clade 1)	68	103	201	58	66	171	390	560	556	9	12	13	0	71	12	553	52	491	370	64	79	594	194	53	49
FUJ00905 (clade 1)	69	104	202	59	67	172	391	561	557	64	73	68	71	0	67	554	55	492	371	65	80	595	195	54	50
FUJ00906 (clade 1)	64	99	197	54	62	167	386	556	552	5	14	9	12	67	0	549	48	487	366	60	75	590	190	49	45
FUJ00911 (clade 3)	541	506	553	541	549	654	622	67	63	546	555	550	553	554	549	0	537	898	602	537	562	863	546	532	532
FUJ00912 (clade 1)	52	87	185	42	50	155	374	544	540	45	54	49	52	55	48	537	0	475	354	48	63	578	178	37	33
FUJ00914	479	480	576	479	487	590	767	905	901	484	493	488	491	492	487	898	475	0	747	475	500	926	571	470	470
FUJ00915	358	357	369	358	366	471	141	609	605	363	372	367	370	371	366	602	354	747	0	354	379	668	362	349	349
FUJ00916 (clade 1)	50	87	185	52	60	165	374	544	540	57	66	61	64	65	60	537	48	475	354	0	73	578	178	43	43
FUJ00917 (clade 1)	77	112	210	67	75	180	399	569	565	72	81	76	79	80	75	562	63	500	379	73	0	603	203	62	58
EC958	582	543	645	582	590	694	682	870	866	587	596	591	594	595	590	863	578	926	668	578	603	0	640	573	573
S100EC (clade 2)	182	183	23	182	190	295	382	553	549	187	196	191	194	195	190	546	178	571	362	178	203	640	0	173	173
S107EC (clade 1)	47	82	180	41	49	154	369	539	535	46	55	50	53	54	49	532	37	470	349	43	62	573	173	0	32
S108EC (clade 1)	47	82	180	37	45	150	369	539	535	42	51	46	49	50	45	532	33	470	349	43	58	573	173	32	0
Two isolates (FUJ00893, FUJ00910), which were far distanced from other isolates in the initial phylogenetic tree analysis were excluded from the final SNPs analyisis.
